# Supplementary material for: Pupillary Light Reflex and Eye Movement Parameters as Objective Measures of Cognitive Decline in Older Adults: A Secondary Analysis of a Multimodal Public Dataset
Source: Diagnostics (Basel). 2026 Jul 4;16(13):2102. doi: 10.3390/diagnostics16132102 (PMC13361590; doi:10.3390/diagnostics16132102)
Supplement: Supplementary file 1 [file diagnostics-16-02102-s001.zip]

Archive with 10 entries (7 files):
- Supplementary files/
- Supplementary files/Code S1/
- Supplementary files/Code S1/FPRM_project/
- Supplementary files/Code S1/FPRM_project/FPRM_figures_module.py.txt
- Supplementary files/Code S1/FPRM_project/FPRM_main.py.txt
- Supplementary files/Code S1/FPRM_project/FPRM_tables_module.py.txt
- Supplementary files/Code S1/FPRM_project/requirements.txt
- Supplementary files/Code S1/FPRM_project/xb.txt
- Supplementary files/Table S1.xlsx
- Supplementary files/Table S2.xlsx
