# Supplementary material for: Pupillary Light Reflex and Eye Movement Parameters as Objective Measures of Cognitive Decline in Older Adults: A Secondary Analysis of a Multimodal Public Dataset
Source: Diagnostics (Basel). 2026 Jul 4;16(13):2102. doi: 10.3390/diagnostics16132102 (PMC13361590; doi:10.3390/diagnostics16132102)
Supplement: Supplementary file 1 [file diagnostics-16-02102-s001.zip › Supplementary files/Code S1/FPRM_project/FPRM_figures_module.py.txt]

# =============================================================================
# FPRM Figures Module
# =============================================================================

import os
import warnings
from datetime import datetime

import numpy as np
import pandas as pd
import matplotlib
matplotlib.use('Agg')
import matplotlib.pyplot as plt
import matplotlib.patches as mpatches
import seaborn as sns

from scipy.stats import spearmanr
from statsmodels.stats.multitest import multipletests
from sklearn.preprocessing import StandardScaler
from sklearn.linear_model import ElasticNetCV
from sklearn.model_selection import RepeatedKFold, cross_val_score
from sklearn.pipeline import Pipeline
import statsmodels.api as sm

warnings.filterwarnings('ignore')

BASE_DIR = 'outputs'
FIG_DIR = os.path.join(BASE_DIR, 'figures')
LOG_DIR = os.path.join(BASE_DIR, 'logs')

for d in [BASE_DIR, FIG_DIR, LOG_DIR]:
    os.makedirs(d, exist_ok=True)

LOG_FILE = os.path.join(LOG_DIR, 'run_log.txt')

FIG_SINGLE = (3.35, 3.0)
FIG_DOUBLE = (6.69, 5.0)
FIG_WIDE = (6.69, 4.6)
DPI = 300
PALETTE_DIV = 'RdBu_r'

def log(msg):
    timestamp = datetime.now().strftime('%Y-%m-%d %H:%M:%S')
    line = f'[{timestamp}] {msg}'
    print(line)
    with open(LOG_FILE, 'a', encoding='utf-8') as f:
        f.write(line + '\n')

def safe_numeric(s):
    return pd.to_numeric(s, errors='coerce')

COLUMN_MAP = {
    'ID': 'id',
    'Sex': 'sex',
    'Age (years)': 'age',
    'Height (cm)': 'height',
    'Weight (kg)': 'weight',
    'Body Mass Index': 'bmi',
    'Hypertension (yes, 1; no, 0)': 'hypertension',

    'Ratio.of.right.eye.movement.speed.to.task.target.speed': 'r_speed_ratio',
    'Eye.motion.latency.in.the.right.eye': 'r_latency',
    'Average.velocity.of.the.first.eye.movement.in.the.right.eye': 'r_vel1',
    'Average.velocity.of.the.second.eye.movement.in.the.right.eye': 'r_vel2',
    'Average.velocity.of.the.third.eye.movement.in.the.right.eye': 'r_vel3',

    'Ratio.of.left.eye.movement.speed.to.task.target.speed': 'l_speed_ratio',
    'Eye.motion.latency.in.the.left.eye': 'l_latency',
    'Average.velocity.of.the.first.eye.movement.in.the.left.eye': 'l_vel1',
    'Average.velocity.of.the.second.eye.movement.in.the.left.eye': 'l_vel2',
    'Average.velocity.of.the.third.eye.movement.in.the.left.eye': 'l_vel3',

    'Pupil.diameter.at.rest': 'pupil_rest',
    'Minimum.pupil.diameter.after.light.stimulation': 'pupil_min',
    'Pupillary.constriction.amplitude': 'constriction_amp',
    'Ratio.of.pupillary.constriction.amplitude.to.baseline.pupil.diameter': 'constriction_ratio',
    'Time.from.onset.of.light.stimulation.to.initiation.of.pupil.constriction': 'constriction_latency',
    'Duration.of.pupillary.constriction': 'constriction_dur',
    'Pupil.recovery.time.from.maximum.constriction.to.reach.75%.of.baseline.diameter': 'redilation_t75',
    'Average.speed.of.pupillary.constriction': 'constriction_vel_avg',
    'Maximum.rate.of.pupillary.constriction': 'constriction_vel_max',
    'Average.speed.of.pupillary.dilation': 'dilation_vel_avg',

    'Geriatric depression score': 'gds',
    'Generalized anxiety disorder score': 'gad',
    'Insomnia score': 'insomnia',
    'Activities of daily living score': 'adl',
    'Deterioration grade': 'deterioration',
}

PLR_COLS = [
    'pupil_rest', 'pupil_min', 'constriction_amp', 'constriction_ratio',
    'constriction_latency', 'constriction_dur', 'redilation_t75',
    'constriction_vel_avg', 'constriction_vel_max', 'dilation_vel_avg'
]

PLR_LABELS = {
    'pupil_rest': 'Resting pupil diameter',
    'pupil_min': 'Min pupil diameter',
    'constriction_amp': 'Constriction amplitude',
    'constriction_ratio': 'Constriction ratio',
    'constriction_latency': 'Constriction latency',
    'constriction_dur': 'Constriction duration',
    'redilation_t75': 'Redilation T75',
    'constriction_vel_avg': 'Mean constriction velocity',
    'constriction_vel_max': 'Max constriction velocity',
    'dilation_vel_avg': 'Mean dilation velocity',
}

EYE_COLS = [
    'r_speed_ratio', 'r_latency', 'r_vel1', 'r_vel2', 'r_vel3',
    'l_speed_ratio', 'l_latency', 'l_vel1', 'l_vel2', 'l_vel3'
]

PSYCH_COLS = ['gds', 'gad', 'insomnia', 'adl', 'deterioration']
OUTCOME_COLS = ['gds', 'gad']
COVAR_MAIN = ['age', 'sex_num', 'bmi', 'hypertension']

def q_to_star(q):
    if pd.isna(q):
        return ''
    q = float(q)
    if q < 0.001:
        return '***'
    if q < 0.01:
        return '**'
    if q < 0.05:
        return '*'
    return ''

def parse_ci(ci_str):
    try:
        s = str(ci_str).strip().replace('[', '').replace(']', '')
        parts = [p.strip() for p in s.split(',')]
        if len(parts) != 2:
            return np.nan, np.nan
        return float(parts[0]), float(parts[1])
    except Exception:
        return np.nan, np.nan

def load_and_preprocess(filepath, sheet=None, winsorize=True):
    if filepath.endswith('.csv'):
        raw = pd.read_csv(filepath, encoding='utf-8-sig')
    else:
        raw = pd.read_excel(filepath, sheet_name=sheet or 0)
    raw.columns = [str(c).strip() for c in raw.columns]
    rename_dict = {col: COLUMN_MAP[col] for col in raw.columns if col in COLUMN_MAP}
    df = raw.rename(columns=rename_dict).copy()

    if 'sex' in df.columns:
        if df['sex'].dtype == object:
            df['sex_num'] = df['sex'].map({'Male': 1, 'Female': 0, 'M': 1, 'F': 0, '男': 1, '女': 0})
        else:
            df['sex_num'] = df['sex']
        df['sex_num'] = safe_numeric(df['sex_num'])

    for c in ['age', 'height', 'weight', 'bmi', 'hypertension', 'sex_num'] + PLR_COLS + EYE_COLS + PSYCH_COLS:
        if c in df.columns:
            df[c] = safe_numeric(df[c])

    if winsorize:
        for c in PLR_COLS + EYE_COLS:
            if c in df.columns:
                lo, hi = df[c].quantile([0.01, 0.99])
                df[c] = df[c].clip(lo, hi)
    return df

def plot_figure1(df_raw_n, df_final_n):
    fig, ax = plt.subplots(figsize=(5, 6))
    ax.set_xlim(0, 10)
    ax.set_ylim(0, 10)
    ax.axis('off')

    boxes = [
        (5, 9.0, f'Open FPRM Dataset\n(N = {df_raw_n})'),
        (5, 7.5, 'Extracted PLR + Psychological\nScale Variables'),
        (5, 6.0, f'Complete-case Analysis\n(N = {df_final_n})'),
        (5, 4.5, 'Correlation Analysis\n(Spearman + FDR)'),
        (5, 3.0, 'Multivariable Regression\n(HC3 robust SE)'),
        (5, 1.5, 'ElasticNet Prediction\n(5×10 CV)')
    ]

    for x, y, txt in boxes:
        ax.add_patch(mpatches.FancyBboxPatch((x - 2.8, y - 0.55), 5.6, 1.1,
                                             boxstyle='round,pad=0.1',
                                             linewidth=1.2, edgecolor='#2166AC',
                                             facecolor='#EFF3FF'))
        ax.text(x, y, txt, ha='center', va='center', fontsize=8, fontweight='bold')

    for y1, y2 in [(8.45, 7.55), (6.95, 6.15), (5.45, 4.65), (3.95, 3.15), (2.45, 1.95)]:
        ax.annotate('', xy=(5, y2), xytext=(5, y1),
                    arrowprops=dict(arrowstyle='->', color='#555555', lw=1.5))

    plt.tight_layout()
    plt.savefig(os.path.join(FIG_DIR, 'Figure1_FlowDiagram.tiff'), dpi=DPI, bbox_inches='tight')
    plt.savefig(os.path.join(FIG_DIR, 'Figure1_FlowDiagram.png'), dpi=DPI, bbox_inches='tight')
    plt.close()

def plot_figure2(df):
    cols_info = [
        ('gds', 'GDS Score', '#2166AC'),
        ('gad', 'GAD Score', '#D6604D'),
        ('insomnia', 'Insomnia Score', '#4DAC26'),
        ('adl', 'ADL Score', '#8073AC')
    ]
    fig, axes = plt.subplots(2, 2, figsize=FIG_DOUBLE)
    axes = axes.flatten()
    for ax, (col, label, color) in zip(axes, cols_info):
        if col not in df.columns:
            ax.set_visible(False)
            continue
        data = df[col].dropna()
        if len(data) == 0:
            ax.set_visible(False)
            continue
        ax.hist(data, bins=20, color=color, alpha=0.75, edgecolor='white', linewidth=0.5)
        ax.axvline(data.mean(), color='black', linestyle='--', linewidth=1.2, label=f'Mean={data.mean():.1f}')
        ax.axvline(data.median(), color='gray', linestyle=':', linewidth=1.2, label=f'Median={data.median():.1f}')
        ax.set_title(label, fontsize=9, fontweight='bold')
        ax.set_xlabel('Score', fontsize=8)
        ax.set_ylabel('Count', fontsize=8)
        ax.tick_params(axis='both', labelsize=8)
        ax.legend(fontsize=7, frameon=False)
    plt.tight_layout()
    plt.savefig(os.path.join(FIG_DIR, 'Figure2_ScoreDistributions.tiff'), dpi=DPI, bbox_inches='tight')
    plt.savefig(os.path.join(FIG_DIR, 'Figure2_ScoreDistributions.png'), dpi=DPI, bbox_inches='tight')
    plt.close()

def plot_figure3(pivot_r, pivot_q=None):
    if pivot_r is None or pivot_r.empty:
        return
    psych_cols = [c for c in PSYCH_COLS if c in pivot_r.columns]
    plr_rows = [c for c in PLR_COLS if c in pivot_r.index]
    mat = pivot_r.loc[plr_rows, psych_cols].astype(float)

    qmat = None
    if pivot_q is not None and not pivot_q.empty:
        qmat = pivot_q.reindex(index=plr_rows, columns=psych_cols)

    fig, ax = plt.subplots(figsize=FIG_WIDE)
    im = ax.imshow(mat.values, aspect='auto', cmap=PALETTE_DIV, vmin=-1, vmax=1)

    label_map = {'gds': 'GDS', 'gad': 'GAD', 'insomnia': 'Insomnia', 'adl': 'ADL', 'deterioration': 'Deterioration'}

    ax.set_xticks(np.arange(len(psych_cols)))
    ax.set_xticklabels([label_map.get(c, c) for c in psych_cols], rotation=45, ha='right', fontsize=8)
    ax.set_yticks(np.arange(len(plr_rows)))
    ax.set_yticklabels([PLR_LABELS.get(r, r) for r in plr_rows], fontsize=8)

    ax.set_xticks(np.arange(-0.5, len(psych_cols), 1), minor=True)
    ax.set_yticks(np.arange(-0.5, len(plr_rows), 1), minor=True)
    ax.grid(which='minor', color='white', linestyle='-', linewidth=1)
    ax.tick_params(which='minor', bottom=False, left=False)

    for i, r in enumerate(plr_rows):
        for j, c in enumerate(psych_cols):
            star = ''
            if qmat is not None and pd.notna(qmat.loc[r, c]):
                star = q_to_star(qmat.loc[r, c])
            ax.text(j, i, f'{mat.loc[r,c]:.2f}{star}', ha='center', va='center', fontsize=7)

    cbar = fig.colorbar(im, ax=ax, fraction=0.046, pad=0.04)
    cbar.ax.set_ylabel('Spearman ρ', rotation=90, fontsize=8)
    ax.set_title('Correlations Between PLR Metrics and Psychological/Functional Scores',
                 fontsize=10, fontweight='bold')

    plt.tight_layout()
    plt.savefig(os.path.join(FIG_DIR, 'Figure3_CorrelationHeatmap.tiff'), dpi=DPI, bbox_inches='tight')
    plt.savefig(os.path.join(FIG_DIR, 'Figure3_CorrelationHeatmap.png'), dpi=DPI, bbox_inches='tight')
    plt.close()

def plot_figure4_regression(t4):
    if t4 is None or t4.empty:
        return
    for outcome in sorted(t4['Outcome'].dropna().unique()):
        sub = t4[t4['Outcome'] == outcome].copy()
        cis = sub['95% CI'].apply(parse_ci)
        sub['ci_lo'] = [x[0] for x in cis]
        sub['ci_hi'] = [x[1] for x in cis]
        sub = sub.dropna(subset=['β (std)', 'ci_lo', 'ci_hi'])
        if sub.empty:
            continue
        sub = sub.sort_values(by='β (std)', key=lambda s: s.abs(), ascending=False).reset_index(drop=True)
        sub['sig'] = sub['q (FDR)'].apply(q_to_star) if 'q (FDR)' in sub.columns else ''
        y = np.arange(len(sub))
        fig, ax = plt.subplots(figsize=(FIG_DOUBLE[0], max(3.2, 0.35*len(sub)+1.2)))
        beta = sub['β (std)'].astype(float).values
        lo = sub['ci_lo'].astype(float).values
        hi = sub['ci_hi'].astype(float).values
        ax.errorbar(beta, y, xerr=np.vstack([beta-lo, hi-beta]), fmt='o', markersize=4,
                    ecolor='black', elinewidth=1.0, capsize=3)
        ax.axvline(0, color='gray', linestyle='--', linewidth=1.0)
        labels = [f"{v}{s}" for v, s in zip(sub['PLR_var'].tolist(), sub['sig'].tolist())]
        ax.set_yticks(y)
        ax.set_yticklabels(labels, fontsize=8)
        ax.set_xlabel('Standardized β (95% CI)', fontsize=9)
        ax.set_title(f'Associations Between PLR Metrics and {outcome}', fontsize=10, fontweight='bold')
        ax.invert_yaxis()
        plt.tight_layout()
        plt.savefig(os.path.join(FIG_DIR, f'Figure4_Forest_{outcome}.tiff'), dpi=DPI, bbox_inches='tight')
        plt.savefig(os.path.join(FIG_DIR, f'Figure4_Forest_{outcome}.png'), dpi=DPI, bbox_inches='tight')
        plt.close()

def plot_figure5_prediction(t5):
    if t5 is None or t5.empty:
        return
    for outcome in sorted(t5['Outcome'].dropna().unique()):
        sub = t5[t5['Outcome'] == outcome].copy()
        msd = sub['R² (mean±SD)'].apply(lambda x: tuple(map(float, str(x).replace(' ', '').split('±'))) if '±' in str(x) else (np.nan, np.nan))
        sub['r2_mean'] = [x[0] for x in msd]
        sub['r2_sd'] = [x[1] for x in msd]
        sub = sub.dropna(subset=['r2_mean', 'r2_sd'])
        if sub.empty:
            continue
        order = ['PLR only', 'PLR + Demo', 'All features']
        sub['Feature Set'] = pd.Categorical(sub['Feature Set'], categories=order, ordered=True)
        sub = sub.sort_values('Feature Set')
        x = np.arange(len(sub))
        fig, ax = plt.subplots(figsize=FIG_SINGLE)
        ax.bar(x, sub['r2_mean'].values, yerr=sub['r2_sd'].values, capsize=4, color='#2166AC')
        ax.set_xticks(x)
        ax.set_xticklabels(sub['Feature Set'].astype(str).tolist(), rotation=20, ha='right', fontsize=8)
        ax.set_ylabel('Cross-validated R² (mean ± SD)', fontsize=9)
        ax.set_title(f'ElasticNet Prediction Performance ({outcome})', fontsize=10, fontweight='bold')
        plt.tight_layout()
        plt.savefig(os.path.join(FIG_DIR, f'Figure5_Prediction_R2_{outcome}.tiff'), dpi=DPI, bbox_inches='tight')
        plt.savefig(os.path.join(FIG_DIR, f'Figure5_Prediction_R2_{outcome}.png'), dpi=DPI, bbox_inches='tight')
        plt.close()

def plot_stratified_boxplots(df, strat_var):
    if strat_var not in df.columns:
        return
    s = df[strat_var].dropna()
    if len(s) == 0:
        return
    med = s.median()
    d = df.copy()
    d['group_bin'] = np.where(d[strat_var] <= med, 'Low', 'High')
    metrics = ['pupil_rest', 'constriction_amp', 'constriction_ratio', 'redilation_t75']
    metrics = [m for m in metrics if m in d.columns]
    if len(metrics) == 0:
        return
    fig, axes = plt.subplots(1, len(metrics), figsize=(4.0*len(metrics), 3.5))
    if len(metrics) == 1:
        axes = [axes]
    for ax, m in zip(axes, metrics):
        tmp = d[[m, 'group_bin']].dropna()
        sns.boxplot(data=tmp, x='group_bin', y=m, ax=ax, palette=['#2166AC', '#D6604D'], width=0.55)
        sns.stripplot(data=tmp, x='group_bin', y=m, ax=ax, color='k', size=2, alpha=0.45)
        ax.set_title(f'{m} by {strat_var}', fontsize=9)
    plt.tight_layout()
    plt.savefig(os.path.join(FIG_DIR, f'Stratified_Boxplots_by_{strat_var}.tiff'), dpi=DPI, bbox_inches='tight')
    plt.savefig(os.path.join(FIG_DIR, f'Stratified_Boxplots_by_{strat_var}.png'), dpi=DPI, bbox_inches='tight')
    plt.close()

def plot_sensitivity_scatter(df, plr='pupil_rest', psych='gds'):
    if plr not in df.columns or psych not in df.columns:
        return
    sub = df[[plr, psych]].dropna()
    if len(sub) < 10:
        return
    q1, q3 = sub[plr].quantile(0.25), sub[plr].quantile(0.75)
    iqr = q3 - q1
    lo, hi = q1 - 1.5 * iqr, q3 + 1.5 * iqr
    sub2 = sub[(sub[plr] >= lo) & (sub[plr] <= hi)]
    r1, p1 = spearmanr(sub[plr], sub[psych])
    r2, p2 = spearmanr(sub2[plr], sub2[psych])

    fig, ax = plt.subplots(figsize=(4.8, 4.0))
    sns.regplot(data=sub, x=plr, y=psych, scatter_kws={'s': 20, 'alpha': 0.55}, line_kws={'color': 'red'}, ax=ax)
    ax.text(0.05, 0.95, f'All: r={r1:.2f}, p={p1:.3g}\nIQR-cleaned: r={r2:.2f}, p={p2:.3g}',
            transform=ax.transAxes, va='top', fontsize=8,
            bbox=dict(boxstyle='round', facecolor='white', alpha=0.8))
    ax.set_title(f'Sensitivity: {plr} vs {psych}', fontsize=10)
    plt.tight_layout()
    plt.savefig(os.path.join(FIG_DIR, f'Sensitivity_Scatter_{plr}_{psych}.tiff'), dpi=DPI, bbox_inches='tight')
    plt.savefig(os.path.join(FIG_DIR, f'Sensitivity_Scatter_{plr}_{psych}.png'), dpi=DPI, bbox_inches='tight')
    plt.close()

def run_figures(filepath, sheet=None, winsorize=True, df_preloaded=None):
    log('========== FIGURE MODULE STARTED ==========')

    if df_preloaded is None:
        df = load_and_preprocess(filepath, sheet=sheet, winsorize=winsorize)
    else:
        df = df_preloaded

    needed = [c for c in (PLR_COLS + OUTCOME_COLS + COVAR_MAIN) if c in df.columns]
    df_final = df[needed].dropna() if len(needed) > 0 else df.dropna()

    plot_figure1(len(df), len(df_final))
    plot_figure2(df)

    # correlation
    results = []
    for plr in PLR_COLS:
        if plr not in df.columns:
            continue
        for psych in PSYCH_COLS:
            if psych not in df.columns:
                continue
            sub = df[[plr, psych]].dropna()
            if len(sub) < 10:
                continue
            r, p = spearmanr(sub[plr], sub[psych])
            results.append({'PLR_var': plr, 'Psych_var': psych, 'r': r, 'p': p, 'n': len(sub)})
    res_df = pd.DataFrame(results)
    if not res_df.empty:
        _, q_vals, _, _ = multipletests(res_df['p'].values, method='fdr_bh')
        res_df['q'] = q_vals
        pivot_r = res_df.pivot(index='PLR_var', columns='Psych_var', values='r').reindex(index=PLR_COLS, columns=PSYCH_COLS)
        pivot_q = res_df.pivot(index='PLR_var', columns='Psych_var', values='q').reindex(index=PLR_COLS, columns=PSYCH_COLS)
        plot_figure3(pivot_r, pivot_q)

    # regression
    rows = []
    for outcome in OUTCOME_COLS:
        if outcome not in df.columns:
            continue
        for plr in PLR_COLS:
            if plr not in df.columns:
                continue
            sub = df[[outcome, plr] + COVAR_MAIN].dropna()
            if len(sub) < 30:
                continue
            scaler = StandardScaler()
            X = scaler.fit_transform(sub[[plr] + COVAR_MAIN])
            X = pd.DataFrame(X, columns=[plr] + COVAR_MAIN)
            X = sm.add_constant(X)
            y = sub[outcome].values
            try:
                model = sm.OLS(y, X).fit(cov_type='HC3')
                rows.append({
                    'Outcome': outcome.upper(),
                    'PLR_var': plr,
                    'β (std)': model.params[plr],
                    '95% CI': f'[{model.conf_int().loc[plr,0]:.4f}, {model.conf_int().loc[plr,1]:.4f}]',
                    'p': model.pvalues[plr]
                })
            except Exception:
                pass

    t4 = pd.DataFrame(rows)
    if not t4.empty:
        for out in t4['Outcome'].unique():
            mask = t4['Outcome'] == out
            _, q_vals, _, _ = multipletests(t4.loc[mask, 'p'].values, method='fdr_bh')
            t4.loc[mask, 'q (FDR)'] = q_vals
        plot_figure4_regression(t4)

    # prediction
    pred_rows = []
    cv = RepeatedKFold(n_splits=5, n_repeats=10, random_state=42)
    feature_sets = {
        'PLR only': PLR_COLS,
        'PLR + Demo': PLR_COLS + ['age', 'sex_num', 'bmi', 'hypertension'],
        'All features': PLR_COLS + EYE_COLS + ['age', 'sex_num', 'bmi', 'hypertension']
    }
    for outcome in OUTCOME_COLS:
        if outcome not in df.columns:
            continue
        for feat_name, feat_cols in feature_sets.items():
            avail = [c for c in feat_cols if c in df.columns]
            sub = df[avail + [outcome]].dropna()
            if len(sub) < 50:
                continue
            X = sub[avail].values
            y = sub[outcome].values
            pipe = Pipeline([('scaler', StandardScaler()), ('model', ElasticNetCV(cv=5, random_state=42, max_iter=5000))])
            r2_scores = cross_val_score(pipe, X, y, cv=cv, scoring='r2')
            pred_rows.append({'Outcome': outcome.upper(), 'Feature Set': feat_name, 'R² (mean±SD)': f'{r2_scores.mean():.3f} ± {r2_scores.std():.3f}'})
    t5 = pd.DataFrame(pred_rows)
    if not t5.empty:
        plot_figure5_prediction(t5)

    for strat_var in ['age', 'sex_num', 'hypertension', 'bmi']:
        plot_stratified_boxplots(df, strat_var)

    for plr in ['pupil_rest', 'constriction_amp', 'redilation_t75']:
        plot_sensitivity_scatter(df, plr=plr, psych='gds')
        plot_sensitivity_scatter(df, plr=plr, psych='gad')

    log('========== FIGURE MODULE FINISHED ==========')
