# Supplementary material for: Pupillary Light Reflex and Eye Movement Parameters as Objective Measures of Cognitive Decline in Older Adults: A Secondary Analysis of a Multimodal Public Dataset
Source: Diagnostics (Basel). 2026 Jul 4;16(13):2102. doi: 10.3390/diagnostics16132102 (PMC13361590; doi:10.3390/diagnostics16132102)
Supplement: Supplementary file 1 [file diagnostics-16-02102-s001.zip › Supplementary files/Code S1/FPRM_project/FPRM_main.py.txt]

# =============================================================================
# FPRM Main Controller
# Calls tables module + figures module
# =============================================================================

import argparse
from FPRM_tables_module import run_tables
from FPRM_figures_module import run_figures

def main():
    parser = argparse.ArgumentParser(description='FPRM Analysis Main Controller')
    parser.add_argument('--input', required=True, help='Input file path (.xlsx/.csv)')
    parser.add_argument('--sheet', default=None, help='Excel sheet name or index (optional)')
    parser.add_argument('--no_winsorize', action='store_true', help='Disable winsorization')
    args = parser.parse_args()

    winsorize = not args.no_winsorize

    print('==============================')
    print('FPRM analysis pipeline started')
    print('==============================')

    df = run_tables(filepath=args.input, sheet=args.sheet, winsorize=winsorize)
    run_figures(filepath=args.input, sheet=args.sheet, winsorize=winsorize, df_preloaded=df)

    print('==============================')
    print('FPRM analysis pipeline finished')
    print('==============================')

if __name__ == '__main__':
    main()
