# Supplementary material for: Pupillary Light Reflex and Eye Movement Parameters as Objective Measures of Cognitive Decline in Older Adults: A Secondary Analysis of a Multimodal Public Dataset
Source: Diagnostics (Basel). 2026 Jul 4;16(13):2102. doi: 10.3390/diagnostics16132102 (PMC13361590; doi:10.3390/diagnostics16132102)
Supplement: Supplementary file 1 [file diagnostics-16-02102-s001.zip › Supplementary files/Code S1/FPRM_project/requirements.txt]

pandas>=2.0.0
numpy>=1.24.0
matplotlib>=3.7.0
seaborn>=0.13.0
scipy>=1.10.0
statsmodels>=0.14.0
scikit-learn>=1.3.0
openpyxl>=3.1.0
