# Supplementary material for: Pupillary Light Reflex and Eye Movement Parameters as Objective Measures of Cognitive Decline in Older Adults: A Secondary Analysis of a Multimodal Public Dataset
Source: Diagnostics (Basel). 2026 Jul 4;16(13):2102. doi: 10.3390/diagnostics16132102 (PMC13361590; doi:10.3390/diagnostics16132102)
Supplement: Supplementary file 1 [file diagnostics-16-02102-s001.zip › Supplementary files/Code S1/FPRM_project/xb.txt]

# =============================================================================
# FPRM Supplementary Analysis: Clinical Translation & Mechanisms
# Output: Table 6-9, Figure 6-8
# Standalone script (no dependencies on previous scripts)
# =============================================================================

import os
import sys
import warnings
from datetime import datetime

import numpy as np
import pandas as pd
import matplotlib
matplotlib.use('Agg') # Ensures plotting works in all environments
import matplotlib.pyplot as plt
import seaborn as sns

from scipy.stats import mannwhitneyu
from sklearn.preprocessing import StandardScaler
from sklearn.linear_model import LogisticRegression
from sklearn.metrics import roc_curve, auc, roc_auc_score
from sklearn.model_selection import StratifiedKFold
import statsmodels.api as sm
from statsmodels.stats.anova import anova_lm
from statsmodels.stats.multitest import multipletests

warnings.filterwarnings('ignore')

# =============================================================================
# 0. Setup Directories & Logging
# =============================================================================
BASE_DIR = 'outputs_supplementary'
TABLE_DIR = os.path.join(BASE_DIR, 'tables')
FIG_DIR = os.path.join(BASE_DIR, 'figures')
LOG_DIR = os.path.join(BASE_DIR, 'logs')

for d in [BASE_DIR, TABLE_DIR, FIG_DIR, LOG_DIR]:
    os.makedirs(d, exist_ok=True)

LOG_FILE = os.path.join(LOG_DIR, 'supplementary_log.txt')
DPI = 300

def log(msg):
    timestamp = datetime.now().strftime('%Y-%m-%d %H:%M:%S')
    line = f'[{timestamp}] {msg}'
    print(line)
    with open(LOG_FILE, 'a', encoding='utf-8') as f:
        f.write(line + '\n')

def save_df(df, path_base):
    df.to_csv(path_base + '.csv', index=False, encoding='utf-8-sig')
    df.to_excel(path_base + '.xlsx', index=False)

def safe_numeric(s):
    return pd.to_numeric(s, errors='coerce')

# =============================================================================
# 1. Variables & Column Mappings
# =============================================================================
COLUMN_MAP = {
    'ID': 'id',
    'Sex': 'sex',
    'Age (years)': 'age',
    'Height (cm)': 'height',
    'Weight (kg)': 'weight',
    'Body Mass Index': 'bmi',
    'Hypertension (yes, 1; no, 0)': 'hypertension',
    'Ratio.of.right.eye.movement.speed.to.task.target.speed': 'r_speed_ratio',
    'Eye.motion.latency.in.the.right.eye': 'r_latency',
    'Average.velocity.of.the.first.eye.movement.in.the.right.eye': 'r_vel1',
    'Average.velocity.of.the.second.eye.movement.in.the.right.eye': 'r_vel2',
    'Average.velocity.of.the.third.eye.movement.in.the.right.eye': 'r_vel3',
    'Ratio.of.left.eye.movement.speed.to.task.target.speed': 'l_speed_ratio',
    'Eye.motion.latency.in.the.left.eye': 'l_latency',
    'Average.velocity.of.the.first.eye.movement.in.the.left.eye': 'l_vel1',
    'Average.velocity.of.the.second.eye.movement.in.the.left.eye': 'l_vel2',
    'Average.velocity.of.the.third.eye.movement.in.the.left.eye': 'l_vel3',
    'Pupil.diameter.at.rest': 'pupil_rest',
    'Minimum.pupil.diameter.after.light.stimulation': 'pupil_min',
    'Pupillary.constriction.amplitude': 'constriction_amp',
    'Ratio.of.pupillary.constriction.amplitude.to.baseline.pupil.diameter': 'constriction_ratio',
    'Time.from.onset.of.light.stimulation.to.initiation.of.pupil.constriction': 'constriction_latency',
    'Duration.of.pupillary.constriction': 'constriction_dur',
    'Pupil.recovery.time.from.maximum.constriction.to.reach.75%.of.baseline.diameter': 'redilation_t75',
    'Average.speed.of.pupillary.constriction': 'constriction_vel_avg',
    'Maximum.rate.of.pupillary.constriction': 'constriction_vel_max',
    'Average.speed.of.pupillary.dilation': 'dilation_vel_avg',
    'Geriatric depression score': 'gds',
    'Generalized anxiety disorder score': 'gad',
}

PLR_COLS = [
    'pupil_rest', 'pupil_min', 'constriction_amp', 'constriction_ratio',
    'constriction_latency', 'constriction_dur', 'redilation_t75',
    'constriction_vel_avg', 'constriction_vel_max', 'dilation_vel_avg'
]

EYE_COLS = [
    'r_speed_ratio', 'r_latency', 'r_vel1', 'r_vel2', 'r_vel3',
    'l_speed_ratio', 'l_latency', 'l_vel1', 'l_vel2', 'l_vel3'
]

ALL_BIO_COLS = PLR_COLS + EYE_COLS
DEMO_COLS = ['age', 'sex_num', 'bmi', 'hypertension']

ALL_BIO_LABELS = {
    'pupil_rest': 'Resting pupil dia.',
    'pupil_min': 'Min pupil dia.',
    'constriction_amp': 'Constriction amp.',
    'constriction_ratio': 'Constriction ratio',
    'constriction_latency': 'Constriction latency',
    'constriction_dur': 'Constriction duration',
    'redilation_t75': 'Redilation T75',
    'constriction_vel_avg': 'Mean constrict vel.',
    'constriction_vel_max': 'Max constrict vel.',
    'dilation_vel_avg': 'Mean dilation vel.',
    'r_speed_ratio': 'R eye speed ratio',
    'r_latency': 'R eye latency',
    'r_vel1': 'R eye vel. 1st',
    'r_vel2': 'R eye vel. 2nd',
    'r_vel3': 'R eye vel. 3rd',
    'l_speed_ratio': 'L eye speed ratio',
    'l_latency': 'L eye latency',
    'l_vel1': 'L eye vel. 1st',
    'l_vel2': 'L eye vel. 2nd',
    'l_vel3': 'L eye vel. 3rd',
}
OUTCOME_DISPLAY = {'gds': 'GDS (Depression)', 'gad': 'GAD (Anxiety)'}

# =============================================================================
# 2. Data Loader
# =============================================================================
def load_and_preprocess(filepath):
    log(f'Loading data from {filepath}...')
    if not os.path.exists(filepath):
        log(f'[ERROR] Dataset {filepath} not found. Ensure it is in the same directory.')
        sys.exit(1)

    if filepath.endswith('.csv'):
        raw = pd.read_csv(filepath, encoding='utf-8-sig')
    else:
        raw = pd.read_excel(filepath)

    raw.columns = [str(c).strip() for c in raw.columns]
    rename_dict = {col: COLUMN_MAP[col] for col in raw.columns if col in COLUMN_MAP}
    df = raw.rename(columns=rename_dict).copy()

    # Sex processing
    if 'sex' in df.columns:
        if df['sex'].dtype == object:
            mapping = {'Male':1, 'Female':0, 'M':1, 'F':0, 'male':1, 'female':0, '男':1, '女':0}
            df['sex_num'] = df['sex'].astype(str).str.strip().map(mapping)
        else:
            df['sex_num'] = df['sex'].map({1:1, 2:0, 1.0:1, 2.0:0})
            if df['sex_num'].isna().all(): df['sex_num'] = df['sex']
    else:
        df['sex_num'] = np.nan

    num_cols = ['age','bmi','hypertension','sex_num', 'gds', 'gad'] + ALL_BIO_COLS
    for c in num_cols:
        if c in df.columns:
            df[c] = safe_numeric(df[c])

    # Winsorize bio markers
    for c in ALL_BIO_COLS:
        if c in df.columns:
            s = df[c].dropna()
            if len(s) >= 10:
                lo, hi = s.quantile([0.01, 0.99])
                df[c] = df[c].clip(lo, hi)

    log(f'Data loaded and processed. Shape: {df.shape}')
    return df

def get_binary_target(df, col, cutoff=5):
    """Safely create binary outcome. If cutoff yields <10 per group, use median split."""
    s = df[col].dropna()
    n_high = (s >= cutoff).sum()
    n_low = (s < cutoff).sum()
    if n_high >= 10 and n_low >= 10:
        y = (df[col] >= cutoff).astype(float)
        y.loc[df[col].isna()] = np.nan
        return y, f'Cutoff≥{cutoff}'
    else:
        med = s.median()
        y = (df[col] >= med).astype(float)
        y.loc[df[col].isna()] = np.nan
        log(f'[WARN] {col} cutoff={cutoff} unbalanced. Used median split (≥{med:.1f})')
        return y, f'Median≥{med:.1f}'

# =============================================================================
# 3. Table 6: Group Comparison (High-risk vs Normal)
# =============================================================================
def table6_group_comparison(df):
    log('-' * 50)
    log('Running Analysis 1: Clinical Group Comparison (Table 6)')
    rows = []
    for outcome in ['gds', 'gad']:
        if outcome not in df.columns: continue
        y_bin, desc = get_binary_target(df, outcome)

        for bio in ALL_BIO_COLS:
            if bio not in df.columns: continue
            tmp = pd.DataFrame({'bio': df[bio], 'grp': y_bin}).dropna()
            if tmp.empty: continue
            
            g_high = tmp.loc[tmp['grp']==1, 'bio']
            g_norm = tmp.loc[tmp['grp']==0, 'bio']
            if len(g_high)<5 or len(g_norm)<5: continue

            stat, p = mannwhitneyu(g_high, g_norm, alternative='two-sided')
            n1, n2 = len(g_high), len(g_norm)
            r_rb = 1 - (2 * stat) / (n1 * n2) # Rank-biserial correlation
            
            rows.append({
                'Outcome': OUTCOME_DISPLAY[outcome],
                'Split_Method': desc,
                'Indicator': ALL_BIO_LABELS.get(bio, bio),
                'Category': 'PLR' if bio in PLR_COLS else 'Eye',
                'High_risk_N': n1,
                'High_risk_Mean(SD)': f"{g_high.mean():.2f} ({g_high.std():.2f})",
                'Normal_N': n2,
                'Normal_Mean(SD)': f"{g_norm.mean():.2f} ({g_norm.std():.2f})",
                'P_value': p,
                'Effect_size_r': round(r_rb, 3)
            })
            
    t6 = pd.DataFrame(rows)
    if not t6.empty:
        # FDR correction
        for out in t6['Outcome'].unique():
            mask = t6['Outcome'] == out
            pvals = t6.loc[mask, 'P_value']
            _, qvals, _, _ = multipletests(pvals, method='fdr_bh')
            t6.loc[mask, 'FDR_q'] = qvals
            t6.loc[mask, 'Sig'] = ['***' if q<0.001 else '**' if q<0.01 else '*' if q<0.05 else '' for q in qvals]
        
        save_df(t6, os.path.join(TABLE_DIR, 'Table6_Group_Comparison'))
        log(f'Table 6 saved: {len(t6)} variables tested.')

# =============================================================================
# 4. Table 7 & Figure 6: ROC Analysis
# =============================================================================
def table7_fig6_roc_analysis(df):
    log('-' * 50)
    log('Running Analysis 2: ROC Analysis (Table 7 & Figure 6)')
    
    roc_rows = []
    curves_data = {}

    feature_sets = {
        'PLR alone': [c for c in PLR_COLS if c in df.columns],
        'Eye alone': [c for c in EYE_COLS if c in df.columns],
        'PLR + Eye': [c for c in ALL_BIO_COLS if c in df.columns],
        'PLR + Eye + Demo': [c for c in ALL_BIO_COLS+DEMO_COLS if c in df.columns],
    }
    colors = {'PLR alone': '#2196F3', 'Eye alone': '#F44336', 'PLR + Eye': '#9C27B0', 'PLR + Eye + Demo': '#FF9800'}

    for outcome in ['gds', 'gad']:
        if outcome not in df.columns: continue
        y_bin, desc = get_binary_target(df, outcome)
        curves_data[outcome] = []

        for f_name, f_cols in feature_sets.items():
            if not f_cols: continue
            
            sub = df[f_cols].copy()
            sub['__y'] = y_bin
            sub = sub.dropna()
            if len(sub) < 30 or sub['__y'].sum() < 5 or (len(sub)-sub['__y'].sum()) < 5:
                continue

            X = sub[f_cols].values
            y = sub['__y'].values
            
            # Cross-validated predictions
            cv = StratifiedKFold(n_splits=5, shuffle=True, random_state=42)
            y_prob_cv = np.zeros(len(y))
            scaler = StandardScaler()
            
            try:
                for train_idx, test_idx in cv.split(X, y):
                    X_tr = scaler.fit_transform(X[train_idx])
                    X_te = scaler.transform(X[test_idx])
                    lr = LogisticRegression(penalty='l2', C=1.0, max_iter=2000, random_state=42)
                    lr.fit(X_tr, y[train_idx])
                    y_prob_cv[test_idx] = lr.predict_proba(X_te)[:, 1]

                fpr, tpr, th = roc_curve(y, y_prob_cv)
                roc_auc = auc(fpr, tpr)

                # Youden index
                youden = tpr - fpr
                best_idx = np.argmax(youden)
                
                # Bootstrap CI
                np.random.seed(42)
                auc_boots = []
                for _ in range(1000):
                    idx = np.random.choice(len(y), size=len(y), replace=True)
                    if len(np.unique(y[idx])) == 2:
                        auc_boots.append(roc_auc_score(y[idx], y_prob_cv[idx]))
                ci_lo = np.percentile(auc_boots, 2.5) if auc_boots else np.nan
                ci_hi = np.percentile(auc_boots, 97.5) if auc_boots else np.nan

                roc_rows.append({
                    'Outcome': OUTCOME_DISPLAY[outcome],
                    'Model': f_name,
                    'AUC': round(roc_auc, 3),
                    'AUC_95CI': f"[{ci_lo:.3f}-{ci_hi:.3f}]",
                    'Sensitivity': round(tpr[best_idx], 3),
                    'Specificity': round(1-fpr[best_idx], 3)
                })
                curves_data[outcome].append({'name': f_name, 'fpr': fpr, 'tpr': tpr, 'auc': roc_auc})
            except Exception as e:
                log(f"[ERROR] ROC failed for {outcome} {f_name}: {e}")

    if roc_rows:
        save_df(pd.DataFrame(roc_rows), os.path.join(TABLE_DIR, 'Table7_ROC_Analysis'))
        log(f'Table 7 saved.')

    # Plot Figure 6
    if curves_data:
        n_plots = sum(1 for k in curves_data if curves_data[k])
        if n_plots > 0:
            fig, axes = plt.subplots(1, n_plots, figsize=(6*n_plots, 5.5))
            if n_plots == 1: axes = [axes]
            ax_idx = 0
            for outcome, data in curves_data.items():
                if not data: continue
                ax = axes[ax_idx]
                ax.plot([0, 1], [0, 1], 'k--', alpha=0.5)
                for crv in data:
                    ax.plot(crv['fpr'], crv['tpr'], color=colors.get(crv['name'], '#000'), 
                            lw=2, label=f"{crv['name']} (AUC = {crv['auc']:.2f})")
                ax.set_title(f"ROC for {OUTCOME_DISPLAY[outcome]}", fontsize=14, pad=10)
                ax.set_xlabel('1 - Specificity (FPR)', fontsize=12)
                ax.set_ylabel('Sensitivity (TPR)', fontsize=12)
                ax.legend(loc='lower right', frameon=False)
                ax_idx += 1
            plt.tight_layout()
            fig.savefig(os.path.join(FIG_DIR, 'Figure6_ROC_Curves.png'), dpi=DPI)
            plt.close()
            log('Figure 6 saved.')

# =============================================================================
# 5. Table 8 & Figure 7: Mediation Analysis
# =============================================================================
def table8_fig7_mediation(df):
    log('-' * 50)
    log('Running Analysis 3: Mediation Analysis (Table 8 & Figure 7)')
    # Hypothesis: Age(X) -> Bio Indicator(M) -> Psych Score(Y)
    
    target_bios = ['pupil_rest', 'constriction_vel_max', 'r_speed_ratio', 'r_latency']
    rows = []
    
    for outcome in ['gds', 'gad']:
        if outcome not in df.columns: continue
        
        for bio in target_bios:
            if bio not in df.columns or 'age' not in df.columns: continue
            
            sub = df[['age', bio, outcome]].dropna()
            if len(sub) < 50: continue
            
            # Standardize variables for path analysis
            X = (sub['age'] - sub['age'].mean()) / sub['age'].std()
            M = (sub[bio] - sub[bio].mean()) / sub[bio].std()
            Y = (sub[outcome] - sub[outcome].mean()) / sub[outcome].std()
            
            n = len(X)
            
            try:
                # Path a (X -> M)
                Xa = sm.add_constant(X)
                res_a = sm.OLS(M, Xa).fit()
                a, a_p = res_a.params[1], res_a.pvalues[1]
                
                # Path b & c' (M -> Y | X)
                Xbc = sm.add_constant(np.column_stack([X, M]))
                res_bc = sm.OLS(Y, Xbc).fit()
                c_prime, b = res_bc.params[1], res_bc.params[2]
                b_p = res_bc.pvalues[2]
                
                # Indirect effect
                ab = a * b
                
                # Bootstrap CI for ab
                np.random.seed(42)
                boots = []
                for _ in range(1500): # 1500 iterations for speed & stability
                    idx = np.random.choice(n, size=n, replace=True)
                    X_b, M_b, Y_b = X.values[idx], M.values[idx], Y.values[idx]
                    
                    try:
                        res1 = sm.OLS(M_b, sm.add_constant(X_b)).fit()
                        res2 = sm.OLS(Y_b, sm.add_constant(np.column_stack([X_b, M_b]))).fit()
                        boots.append(res1.params[1] * res2.params[2])
                    except:
                        pass
                
                ci_lo = np.percentile(boots, 2.5) if len(boots)>100 else np.nan
                ci_hi = np.percentile(boots, 97.5) if len(boots)>100 else np.nan
                sig = "Yes" if (ci_lo * ci_hi > 0) else "No"
                
                rows.append({
                    'Outcome': OUTCOME_DISPLAY[outcome],
                    'Mediator': ALL_BIO_LABELS.get(bio, bio),
                    'Path_a': round(a, 3),
                    'Path_b': round(b, 3),
                    'Direct_c_prime': round(c_prime, 3),
                    'Indirect_ab': round(ab, 3),
                    'Boot_95CI': f"[{ci_lo:.3f}, {ci_hi:.3f}]",
                    'Significant': sig
                })
            except Exception as e:
                log(f"[ERROR] Mediation failed for {outcome}-{bio}: {e}")
                
    t8 = pd.DataFrame(rows)
    if not t8.empty:
        save_df(t8, os.path.join(TABLE_DIR, 'Table8_Mediation'))
        log(f'Table 8 saved. Sig paths: {(t8["Significant"]=="Yes").sum()}')

        # Figure 7: Forest plot of indirect effects
        fig, axes = plt.subplots(1, 2, figsize=(12, max(4, len(t8)*0.4)))
        for i, outcome in enumerate(['gds', 'gad']):
            ax = axes[i]
            sub = t8[t8['Outcome'] == OUTCOME_DISPLAY.get(outcome, outcome)]
            if sub.empty: continue
            
            y_pos = np.arange(len(sub))[::-1]
            ab_vals = sub['Indirect_ab'].values
            
            # parse CI strings
            ci_bounds = sub['Boot_95CI'].str.replace('[','').str.replace(']','').str.split(',', expand=True).astype(float)
            xerr = [ab_vals - ci_bounds[0].values, ci_bounds[1].values - ab_vals]
            
            colors_med = ['#2196F3' if 'pupil' in m.lower() or 'constrict' in m.lower() else '#F44336' for m in sub['Mediator']]
            ax.errorbar(ab_vals, y_pos, xerr=xerr, fmt='o', color='black', ecolor=colors_med, elinewidth=3, capsize=5, markersize=8)
            ax.axvline(0, color='gray', linestyle='--')
            
            ax.set_yticks(y_pos)
            ax.set_yticklabels(sub['Mediator'].values)
            ax.set_xlabel('Standardized Indirect Effect (ab)', fontsize=11)
            ax.set_title(f'Mediation for {OUTCOME_DISPLAY.get(outcome, outcome)}', fontsize=13)
        
        plt.tight_layout()
        fig.savefig(os.path.join(FIG_DIR, 'Figure7_Mediation_Forest.png'), dpi=DPI)
        plt.close()
        log('Figure 7 saved.')

# =============================================================================
# 6. Table 9 & Figure 8: Incremental Value (Nested Regression)
# =============================================================================
def table9_fig8_incremental_value(df):
    log('-' * 50)
    log('Running Analysis 4: Incremental Value Analysis (Table 9 & Figure 8)')
    
    rows = []
    r2_data = []

    # Filter available columns
    available_demo = [c for c in DEMO_COLS if c in df.columns]
    available_plr = [c for c in PLR_COLS if c in df.columns]
    available_eye = [c for c in EYE_COLS if c in df.columns]
    
    for outcome in ['gds', 'gad']:
        if outcome not in df.columns: continue
        
        # Ensure identical sample size across nested models (dropna on ALL features used)
        all_feats = [outcome] + available_demo + available_plr + available_eye
        sub = df[all_feats].dropna()
        if len(sub) < 50: continue

        y = sub[outcome].astype(float)
        
        # Helper to fit OLS and get R2
        def fit_model(features):
            X = sm.add_constant(sub[features].astype(float))
            return sm.OLS(y, X).fit()

        m1 = fit_model(available_demo)
        m2 = fit_model(available_demo + available_plr)
        m3 = fit_model(available_demo + available_eye)
        m4 = fit_model(available_demo + available_plr + available_eye)

        # Likelihood Ratio Tests (ANOVA)
        p_val_plr = anova_lm(m1, m2).iloc[1, 5] if len(available_plr)>0 else np.nan
        p_val_eye = anova_lm(m1, m3).iloc[1, 5] if len(available_eye)>0 else np.nan
        p_val_both_vs_plr = anova_lm(m2, m4).iloc[1, 5] if len(available_eye)>0 else np.nan
        
        r2_vals = {'M1_Demo': m1.rsquared, 'M2_Demo+PLR': m2.rsquared, 
                   'M3_Demo+Eye': m3.rsquared, 'M4_Demo+PLR+Eye': m4.rsquared}
        
        rows.append({
            'Outcome': OUTCOME_DISPLAY[outcome],
            'Demo_R2': round(r2_vals['M1_Demo'], 3),
            'Demo+PLR_R2': round(r2_vals['M2_Demo+PLR'], 3),
            'p_value_PLR_addition': p_val_plr,
            'Demo+Eye_R2': round(r2_vals['M3_Demo+Eye'], 3),
            'p_value_Eye_addition': p_val_eye,
            'All_Combined_R2': round(r2_vals['M4_Demo+PLR+Eye'], 3),
            'p_value_Combined_vs_PLR': p_val_both_vs_plr
        })
        
        for k, v in r2_vals.items():
            r2_data.append({'Outcome': OUTCOME_DISPLAY[outcome], 'Model': k, 'R2': v})

    t9 = pd.DataFrame(rows)
    if not t9.empty:
        save_df(t9, os.path.join(TABLE_DIR, 'Table9_Incremental_Value'))
        log('Table 9 saved.')

        # Figure 8: Bar chart of R-squared
        r2_df = pd.DataFrame(r2_data)
        fig, ax = plt.subplots(figsize=(9, 6))
        sns.barplot(data=r2_df, x='Outcome', y='R2', hue='Model', palette='viridis', ax=ax)
        ax.set_ylabel('Variance Explained (R²)', fontsize=12)
        ax.set_title('Incremental Predictive Value of PLR and Eye Movement', fontsize=14)
        ax.legend(title='Feature Set', bbox_to_anchor=(1.05, 1), loc='upper left')
        plt.tight_layout()
        fig.savefig(os.path.join(FIG_DIR, 'Figure8_Incremental_Value.png'), dpi=DPI)
        plt.close()
        log('Figure 8 saved.')

# =============================================================================
# Main Execution Block
# =============================================================================
if __name__ == '__main__':
    log('================================================================')
    log('Starting Supplementary Analysis (Target: Journal of Affective Disorders)')
    
    # 自动查找当前目录下的Excel或csv文件
    possible_files = ['FPRM.xlsx', 'FPRM.csv', 'data.xlsx']
    target_file = None
    for f in possible_files:
        if os.path.exists(f):
            target_file = f
            break
            
    if target_file is None:
        # 如果当前目录找不到，提示用户输入路径
        log('[ERROR] Could not find FPRM.xlsx or FPRM.csv in the current folder.')
        print("Please place the dataset in the same folder as this script, or rename it to FPRM.xlsx.")
        sys.exit(1)
        
    df_clean = load_and_preprocess(target_file)
    
    # Run all analyses
    table6_group_comparison(df_clean)
    table7_fig6_roc_analysis(df_clean)
    table8_fig7_mediation(df_clean)
    table9_fig8_incremental_value(df_clean)
    
    log('================================================================')
    log('All supplementary analyses completed successfully.')
    log(f'Please check the results in the "{BASE_DIR}" folder.')
