# Supplementary material for: Pupillary Light Reflex and Eye Movement Parameters as Objective Measures of Cognitive Decline in Older Adults: A Secondary Analysis of a Multimodal Public Dataset
Source: Diagnostics (Basel). 2026 Jul 4;16(13):2102. doi: 10.3390/diagnostics16132102 (PMC13361590; doi:10.3390/diagnostics16132102)
Supplement: Supplementary file 1 [file diagnostics-16-02102-s001.zip › Supplementary files/Table S1.xlsx]

## Sheet: TableS1_Baseline
Supplementary Table S1. Baseline Characteristics Comparison between PLR-Available and PLR-Missing Groups
Data missing due to differential measurement protocol, not participant loss to follow-up
PLR parameters: n = 202 (completed full pupil response test); Eye movement parameters: n > 300
Variable	PLR-Available Group (n=202)	PLR-Missing Group (n=182)	p-value	Significance
Age (years)	69.34 ± 6.18	70.28 ± 6.40	0.142
Sex (Female, %)	70.3%	67.0%	0.563
BMI (kg/m²)	23.50 ± 2.74	23.73 ± 3.44	0.468
Hypertension (n, %)	93 (46.0%)	89 (48.9%)	0.647
GDS	0.34 ± 1.25	0.59 ± 2.01	0.138
GAD	0.42 ± 1.67	0.44 ± 1.70	0.894
Insomnia	2.71 ± 3.71	2.41 ± 3.74	0.431
ADL	14.38 ± 1.28	14.30 ± 1.42	0.602
