# Supplementary material for: Pupillary Light Reflex and Eye Movement Parameters as Objective Measures of Cognitive Decline in Older Adults: A Secondary Analysis of a Multimodal Public Dataset
Source: Diagnostics (Basel). 2026 Jul 4;16(13):2102. doi: 10.3390/diagnostics16132102 (PMC13361590; doi:10.3390/diagnostics16132102)
Supplement: Supplementary file 1 [file diagnostics-16-02102-s001.zip › Supplementary files/Table S2.xlsx]

## Sheet: TableS2_OrdinalRegression
Supplementary Table S2. Ordinal Logistic Regression Analysis - Pupil Parameters and Deterioration Grade
Dependent variable: deterioration (ordinal grades: 2/3/4)
Method: Proportional Odds Model; Covariates: age, BMI, hypertension; Multiple comparison correction: FDR (Benjamini-Hochberg)
Variable	n	OR	95% CI	p-value	p-value (FDR-corrected)	Significance	Conclusion
pupil_rest	202	0.354	0.27-0.47	<0.001	<0.001	*	Significant
pupil_min	367	0.995	0.99-1.0	0.243	0.347		Not Significant
constriction_amp	202	0.12	0.06-0.24	<0.001	<0.001	*	Significant
constriction_ratio	202	1.012	0.99-1.04	0.358	0.397		Not Significant
constriction_latency	358	1.001	1.0-1.0	0.166	0.332		Not Significant
constriction_dur	367	1.055	0.96-1.16	0.285	0.356		Not Significant
redilation_t75	366	0.97	0.93-1.02	0.211	0.347		Not Significant
constriction_vel_avg	202	0.502	0.35-0.72	<0.001	<0.001	*	Significant
constriction_vel_max	359	1.002	1.0-1.01	0.450	0.450		Not Significant
dilation_vel_avg	202	0.026	0.0-0.14	<0.001	<0.001	*	Significant
